# Supplementary material for: Osseointegrability of 3D-printed porous titanium alloy implant on tibial shaft bone defect in rabbit model
Source: PLoS One. 2023 Sep 8;18(9):e0282457. doi: 10.1371/journal.pone.0282457 (PMC10490944; doi:10.1371/journal.pone.0282457)
Supplement: S1 File — (XLSX) [file pone.0282457.s003.xlsx]

## Sheet: Sheet1
Row\Sample	1						2						3						4						5						6
	1	2	3	4	5	6	1	2	3	4	5	6	1	2	3	4	5	6	1	2	3	4	5	6	1	2	3	4	5	6	1	2	3	4	5	6
1		1	1			1	1	1	1	1			1	1	1	1	1	1			1			1		1	1	1		1	1		1	1
2			1	1		1	1	1	1	1			1		1		1	1	1		1		1	1		1	1	1		1	1		1	1
3			1			1	1	1	1	1			1		1		1	1	1	1	1			1	1		1		1	1	1		1	1		1
4			1			1	1	1	1	1			1	1	1		1	1	1	1	1			1	1		1		1	1	1	1	1	1		1
5			1				1			1				1	1	1	1	1	1	1	1			1	1		1			1	1	1	1	1
6		1	1			1	1			1	1				1	1	1	1	1		1			1	1		1		1	1	1	1	1	1
7		1	1			1	1			1	1	1			1	1	1	1	1		1			1	1		1		1	1	1	1	1	1
8		1	1	1		1	1		1	1	1	1			1	1			1	1	1			1	1		1		1	1		1	1	1
9		1	1			1	1		1	1	1	1			1	1			1	1	1			1		1	1	1	1	1			1	1	1	1
10		1	1			1	1		1	1	1	1			1	1			1	1	1		1	1		1	1	1		1		1	1	1	1	1
	0	6	10	2	0	9	10	4	7	10	5	4	4	3	10	7	7	7	9	6	10	0	2	10	6	4	10	4	6	10	7	6	10	10	2	4
	27	4					40	7					38	8					37	6					40	8					39	6
Row\Sample	7						8						9						10						11						12
	1	2	3	4	5	6	1	2	3	4	5	6	1	2	3	4	5	6	1	2	3	4	5	6	1	2	3	4	5	6	1	2	3	4	5	6
1	1		1	1	1	1	1	1	1			1	1		1		1	1	1	1	1	1		1	1		1	1		1	1	1	1	1
2	1		1	1		1	1	1	1			1	1		1			1			1	1			1		1	1		1	1	1	1	1		1
3	1			1			1	1	1			1	1	1	1			1	1			1		1	1			1	1	1	1	1	1
4	1	1	1	1			1	1		1		1	1		1				1		1	1		1	1			1	1	1	1		1			1
5	1	1		1	1		1		1	1		1	1	1	1			1	1			1		1	1			1	1	1	1		1			1
6	1	1		1	1		1		1	1		1	1	1	1			1	1					1	1			1		1	1	1	1			1
7	1		1	1	1		1		1			1	1	1	1		1	1	1	1		1		1	1			1		1	1	1	1			1
8	1	1	1	1	1		1		1			1	1	1	1		1	1	1	1		1		1	1			1	1	1	1	1	1			1
9	1	1	1	1			1	1	1	1	1	1	1	1	1		1	1	1		1	1		1	1			1	1	1	1	1	1		1	1
10	1	1	1	1			1	1	1	1	1	1	1		1			1	1	1	1	1	1	1	1			1	1	1	1		1
	10	6	7	10	5	2	10	6	9	5	2	10	10	6	10	0	4	9	9	4	5	9	1	9	10	0	2	10	6	10	10	7	10	2	1	7
	40	9					42	5					39	9					37	2					38	5					37	7
	Order
		4	5	6
		3	2	1
	Red number	Bone-like density detected in Non-bone-contacting pore				Yellow highlighted		samples have further micro-CT investigation
	Black number	Bone-like density detected in Bone-contacting pore				Green highltighted		Group 2
	Blue number	Total pores having bone-like density
	Green number	Total pores of Non-bone-contacting pores having bone-like density
