# Supplementary material for: Osseointegrability of 3D-printed porous titanium alloy implant on tibial shaft bone defect in rabbit model
Source: PLoS One. 2023 Sep 8;18(9):e0282457. doi: 10.1371/journal.pone.0282457 (PMC10490944; doi:10.1371/journal.pone.0282457)
Supplement: S2 File — (XLSX) [file pone.0282457.s004.xlsx]

## Sheet: Sheet1
Row\Sample	6									9								10								8
	1	2	3	4	5	6				1	2	3	4	5	6			1	2	3	4	5	6			1	2	3	4	5	6
1	1	1	1	1			2000-2500	382		1	1	1		0	1	512	2300-2500	1	1	1	1	1	1	477		1	1	1			1	417	2000-2500
2	1	1	1	1				568		1	1	1			0	696			1	1	1	1	1	669		1	1	1			1	610
3	1		1	1		1		170		1	1	1			1	895		1	1	1	1		1	881		0	1	1			1	804
4	1	1	1	1		1		386	354	1		1	1			1090		1	1	1	1	1	1	1071	1400-2500	1	1		0		1	406
5	1	1	1	1				597		1	1	1			1	510	2000-2500	1	1	1	1	1	1	1284		1	1	1	0		1	602
6	1	1	1	1				759	790	1	1	1			1	726		1					1	125		1		1	1		1	819
7	1	1	1	1				976	990	1	1	1		0	1	920		1	1		1		1	330		1		1			1	1001
8	1	1	1	1				596	545	1	1	1		0	1	1119		1	1	1	1	1	1	530		1	1	1			1	518
9	1	1	1	1	0	1		763	785	1	1	1		0	1	633		1	1	1	1		1	723		1	1	1	0	1	1	719
10	1	1	1	1	1	1		961	981	1		1			1	826		1	1	1	1	1	1	909		1	1	1	0	1	1	918
Sum	10	9	10	10	1	4				10	8	10	1	0	8			9	9	8	9	6	10			9	8	9	1	2	10
	44	7								37	7							51	11							39	7
Pore having bone-like density assessed by micro-CT	Blue number	Total pores having bone-like density					Pore having bone-like density assessed by micro-CT but having NO bone-like density assessed by CBCT
	Green number	Total pores of Non-bone-contacting pores having bone-like density					Pore having NO bone-like density assessed by micro-CT but having bone-like density assessed by CBCT
	Red number	Bone-like density detected in Non-bone-contacting pore
1=Yes; 0=No (can be left blank)	Order									Order								Order								Order
	4	5	6							4	5	6						4	5	6						4	5	6
	3	2	1							3	2	1						3	2	1						3	2	1
