# Supplementary material for: Osseointegrability of 3D-printed porous titanium alloy implant on tibial shaft bone defect in rabbit model
Source: PLoS One. 2023 Sep 8;18(9):e0282457. doi: 10.1371/journal.pone.0282457 (PMC10490944; doi:10.1371/journal.pone.0282457)
Supplement: S3 File — (XLSX) [file pone.0282457.s005.xlsx]

## Sheet: Sheet1
Have bone-like density?
1=yes, 0=no
No.	CBCT	Micro-CT		true positive	true negative	false positive	false negative
1	1	1		1
2	0	1					1
3	1	1		1
4	1	1		1
5	0	0			1
6	0	0			1
7	1	1		1
8	0	1					1
9	1	1		1
10	1	1		1
11	0	0			1
12	0	0			1
13	1	1		1
14	0	0			1
15	1	1		1
16	1	1		1
17	0	0			1
18	1	1		1
19	1	1		1
20	1	1		1
21	1	1		1
22	1	1		1
23	0	0			1
24	1	1		1
25	1	1		1
26	1	1		1
27	1	1		1
28	1	1		1
29	0	0			1
30	0	0			1
31	1	1		1
32	1	1		1
33	1	1		1
34	1	1		1
35	0	0			1
36	0	0			1
37	1	1		1
38	1	1		1
39	1	1		1
40	1	1		1
41	0	0			1
42	0	0			1
43	0	1					1
44	1	1		1
45	1	1		1
46	1	1		1
47	0	0			1
48	0	0			1
49	0	1					1
50	0	1					1
51	1	1		1
52	1	1		1
53	1	0				1
54	1	1		1
55	0	1					1
56	1	1		1
57	1	1		1
58	1	1		1
59	1	1		1
60	1	1		1
61	1	1		1																								0
62	0	1					1
63	1	1		1
64	0	0			1
65	1	0				1
66	1	1		1
67	1	1		1
68	0	1					1
69	1	1		1
70	0	0			1
71	0	0			1
72	1	0				1
73	1	1		1
74	1	1		1
75	1	1		1
76	0	0			1
77	0	0			1
78	1	1		1
79	1	1		1
80	0	0			1
81	1	1		1
82	0	1					1
83	0	0			1
84	0	0			1
85	1	1		1
86	1	1		1
87	1	1		1
88	0	0			1
89	0	0			1
90	1	1		1
91	1	1		1
92	1	1		1
93	1	1		1
94	0	0			1
95	0	0			1
96	1	1		1
97	1	1		1
98	1	1		1
99	1	1		1
100	0	0			1
101	1	0				1
102	1	1		1
103	1	1		1
104	1	1		1
105	1	1		1
106	0	0			1
107	1	0				1
108	1	1		1
109	1	1		1
110	1	1		1
111	1	1		1
112	0	0			1
113	1	0				1
114	1	1		1
115	1	1		1
116	0	0			1
117	1	1		1
118	0	0			1
119	0	0			1
120	1	1		1
121	1	1		1
122	1	1		1
123	1	1		1
124	1	1		1
125	0	1					1
126	1	1		1
127	0	0			1
128	0	1					1
129	1	1		1
130	1	1		1
131	0	1					1
132	0	1					1
133	1	1		1
134	0	1					1
135	0	1					1
136	1	1		1
137	0	0			1
138	1	1		1
139	1	1		1
140	0	1					1
141	1	1		1
142	1	1		1
143	0	1					1
144	1	1		1
145	1	1		1
146	0	1					1
147	0	1					1
148	1	1		1
149	0	1					1
150	1	1		1
151	1	1		1
152	0	0			1
153	0	0			1
154	0	0			1
155	0	0			1
156	1	1		1
157	1	1		1
158	1	1		1
159	0	0			1
160	1	1		1
161	0	0			1
162	1	1		1
163	1	1		1
164	1	1		1
165	0	1					1
166	1	1		1
167	0	1					1
168	1	1		1
169	1	1		1
170	0	1					1
171	1	1		1
172	1	1		1
173	0	0			1
174	1	1		1
175	1	1		1
176	1	1		1
177	1	1		1
178	1	1		1
179	1	1		1
180	1	1		1
181	1	1		1
182	1	1		1
183	1	1		1
184	0	0			1
185	0	0			1
186	1	1		1
187	1	1		1
188	1	1		1
189	1	1		1
190	0	0			1
191	0	0			1
192	1	1		1
193	1	0				1
194	1	1		1
195	1	1		1
196	0	0			1
197	0	0			1
198	1	1		1
199	1	1		1
200	1	1		1
201	0	0			1
202	1	0				1
203	0	0			1
204	1	1		1
205	1	1		1
206	0	1					1
207	1	1		1
208	1	0				1
209	0	0			1
210	1	1		1
211	1	1		1
212	0	0			1
213	1	1		1
214	1	1		1
215	0	0			1
216	1	1		1
217	1	1		1
218	0	0			1
219	1	1		1
220	0	0			1
221	0	0			1
222	1	1		1
223	1	1		1
224	0	1					1
225	1	1		1
226	0	0			1
227	0	0			1
228	1	1		1
229	1	1		1
230	1	1		1
231	1	1		1
232	1	0				1
233	1	1		1
234	1	1		1
235	1	1		1
236	1	1		1
237	1	1		1
238	1	0				1
239	1	1		1
240	1	1		1
Total	157	171		146	58	11	25
				positive (gold)	negative (gold)
			positive CBCT	146	11	157
			negative CBCT	25	58	83
				171	69	240
			sen	0.853801
			spec	0.84058
			ppv	0.929936
			npv	0.698795
